# Supplementary material for: Identification of Potent Zika Virus NS5 RNA-Dependent RNA Polymerase Inhibitors Combining Virtual Screening and Biological Assays
Source: Int J Mol Sci. 2023 Jan 18;24(3):1900. doi: 10.3390/ijms24031900 (PMC9915956; doi:10.3390/ijms24031900)
Supplement: Supplementary file 1 [file ijms-24-01900-s001.zip]

Archive with 1 entries (1 files):
- ijms-2143487-supplementary.pdf
